# Supplementary material for: Multi-Omics Data Analysis Uncovers Molecular Networks and Gene Regulators for Metabolic Biomarkers
Source: Biomolecules. 2021 Mar 10;11(3):406. doi: 10.3390/biom11030406 (PMC8001935; doi:10.3390/biom11030406)
Supplement: Supplementary file 1 [file biomolecules-11-00406-s001.zip]

Archive with 7 entries (7 files):
- Supple Figure 1.docx
- Supple Figure 2.docx
- Supple Figure 3.docx
- Supple Figure 4.docx
- Supple Table 1.docx
- Supple Table 2.docx
- Supple Table 3.docx
